# Supplementary material for: Diet Sustainability Analyses Can Be Improved With Updates to the Food Commodity Intake Database
Source: Front Nutr. 2022 Jun 27;9:868485. doi: 10.3389/fnut.2022.868485 (PMC9271970; doi:10.3389/fnut.2022.868485)
Supplement: Supplementary file 1 [file Table_1.XLSX]

## Sheet: Supp. Table 1
Supplemental Table 1: Unmatched foods between the National Health and Nutrition Examination Survey (NHANES) and the Food Commodity Intake Database (FCID)
NHANES cycle		Total number of foods1		Number of unmatched foods2		Unmatched foods, cumulative
						Number		Percent
2011-2012		7618		1656		1656		0.21738
2013-2014		8536		1197		2853		0.334231
2015-2016		8690		978		3831		0.440852
2017-2018		7083		209		4040		0.57038
Total				4040	0	12380
NHANES, National Health and Nutrition Examination Survey
1Total number of foods and mixed dishes in the Food and Nutrient Database for Dietary Studies (FNDDS). For each two-year cycle, approximately 4,500 of these FNDDS foods and mixed dishes are included in the National Health and Nutrition Examination Survey (NHANES).
2Number of FNDDS foods and mixed dishes not matched with ingredients in the Food Commodity Intake Database (FCID).
