# Supplementary material for: Diet Sustainability Analyses Can Be Improved With Updates to the Food Commodity Intake Database
Source: Front Nutr. 2022 Jun 27;9:868485. doi: 10.3389/fnut.2022.868485 (PMC9271970; doi:10.3389/fnut.2022.868485)
Supplement: Supplementary file 2 [file Table_2.XLSX]

## Sheet: Supp. Table 2
Supplemental Table 2: Food categorization scheme, Food Commodity Intake Database (FCID)
Food category		FCID ingredient description		FCID ingredient code
Dairy		Milk, nonfat solids		3600223000
Dairy		Milk, nonfat solids-baby food/infant formula		3600223001
Dairy		Milk, water		3600224000
Dairy		Milk, water-babyfood/infant formula		3600224001
Dairy		Milk, sugar (lactose)-baby food/infant formula		3600225001
Dairy		Milk, fat		3600222000
Dairy		Milk, fat-baby food/infant formula		3600222001
Beef		Beef, meat		3100044000
Beef		Beef, meat-babyfood		3100044001
Beef		Beef, meat, dried		3100045000
Beef		Beef, meat byproducts		3100046000
Beef		Beef, meat byproducts-babyfood		3100046001
Beef		Beef, kidney		3100048000
Beef		Beef, liver		3100049000
Beef		Beef, liver-babyfood		3100049001
Beef		Beef, fat		3100047000
Beef		Beef, fat-babyfood		3100047001
Pork		Pork, meat		3400290000
Pork		Pork, meat-babyfood		3400290001
Pork		Pork, skin		3400291000
Pork		Pork, meat byproducts		3400292000
Pork		Pork, meat byproducts-babyfood		3400292001
Pork		Pork, kidney		3400294000
Pork		Pork, liver		3400295000
Pork		Pork, fat		3400293000
Pork		Pork, fat-babyfood		3400293001
Other meat		Goat, meat		3200169000
Other meat		Goat, meat byproducts		3200170000
Other meat		Sheep, meat		3500339000
Other meat		Sheep, meat-babyfood		3500339001
Other meat		Sheep, meat byproducts		3500340000
Other meat		Sheep, kidney		3500342000
Other meat		Sheep, liver		3500343000
Other meat		Meat, game		3800221000
Other meat		Rabbit, meat		3900312000
Other meat		Goat, fat		3200171000
Other meat		Sheep, fat		3500341000
Other meat		Sheep, fat-babyfood		3500341001
Poultry		Turkey, meat		5000382000
Poultry		Turkey, meat-babyfood		5000382001
Poultry		Turkey, liver		5000383000
Poultry		Turkey, meat byproducts		5000384000
Poultry		Turkey, meat byproducts-babyfood		5000384001
Poultry		Turkey, skin		5000386000
Poultry		Turkey, skin-babyfood		5000386001
Poultry		Chicken, meat		4000093000
Poultry		Chicken, meat-babyfood		4000093001
Poultry		Chicken, liver		4000094000
Poultry		Chicken, meat byproducts		4000095000
Poultry		Chicken, meat byproducts-babyfood		4000095001
Poultry		Chicken, skin		4000097000
Poultry		Chicken, skin-babyfood		4000097001
Poultry		Poultry, other, meat		6000301000
Poultry		Poultry, other, liver		6000302000
Poultry		Poultry, other, meat byproducts		6000303000
Poultry		Poultry, other, skin		6000305000
Poultry		Chicken, fat		4000096000
Poultry		Chicken, fat-babyfood		4000096001
Poultry		Turkey, fat		5000385000
Poultry		Turkey, fat-babyfood		5000385001
Poultry		Poultry, other, fat		6000304000
Seafood		Fish-freshwater finfish		8000157000
Seafood		Fish-freshwater finfish, farm raised		8000158000
Seafood		Fish-saltwater finfish, tuna		8000159000
Seafood		Fish-saltwater finfish, other		8000160000
Seafood		Fish-shellfish, crustacean		8000161000
Seafood		Fish-shellfish, mollusc		8000162000
Eggs		Egg, whole		7000145000
Eggs		Egg, whole-babyfood		7000145001
Eggs		Egg, white		7000146000
Eggs		Egg, yolk		7000147000
Eggs		Egg, yolk-babyfood		7000147001
Nuts and seeds		Pumpkin, seed		902309000
Nuts and seeds		Almond		1400003000
Nuts and seeds		Brazil nut		1400059000
Nuts and seeds		Butternut		1400068000
Nuts and seeds		Cashew		1400081000
Nuts and seeds		Chestnut		1400092000
Nuts and seeds		Hazelnut		1400155000
Nuts and seeds		Macadamia nut		1400213000
Nuts and seeds		Pecan		1400269000
Nuts and seeds		Pine nut		1400278000
Nuts and seeds		Pistachio		1400282000
Nuts and seeds		Walnut		1400391000
Nuts and seeds		Flax, seed		2001162900
Nuts and seeds		Sesame, seed		2001336000
Nuts and seeds		Sunflower, seed		2002364000
Nuts and seeds		Peanut		9500263000
Nuts and seeds		Peanut, butter		9500264000
Legumes		Pea, edible podded, succulent		601257000
Legumes		Bean, broad, succulent		602031000
Legumes		Bean, cowpea, succulent		602033000
Legumes		Bean, lima, succulent		602037000
Legumes		Pea, succulent		602255000
Legumes		Pea, succulent-babyfood		602255001
Legumes		Pea, pigeon, succulent		602259000
Legumes		Bean, black, seed		603030000
Legumes		Bean, broad, seed		603032000
Legumes		Bean, cowpea, seed		603034000
Legumes		Bean, great northern, seed		603035000
Legumes		Bean, kidney, seed		603036000
Legumes		Bean, lima, seed		603038000
Legumes		Bean, mung, seed		603039000
Legumes		Bean, navy, seed		603040000
Legumes		Bean, pink, seed		603041000
Legumes		Bean, pinto, seed		603042000
Legumes		Chickpea, seed		603098000
Legumes		Chickpea, seed-babyfood		603098001
Legumes		Guar, seed		603182000
Legumes		Lentil, seed		603203000
Legumes		Pea, dry		603256000
Legumes		Pea, dry-babyfood		603256001
Legumes		Pea, pigeon, seed		603258000
Legumes		Carob		2302077000
Legumes		Yam bean		103407000
Legumes		Soybean, seed		600347000
Legumes		Soybean, flour		600348000
Legumes		Soybean, flour-babyfood		600348001
Legumes		Soybean, soy milk		600349000
Grains		Barley, pearled barley		1500025000
Grains		Barley, pearled barley-babyfood		1500025001
Grains		Barley, flour		1500026000
Grains		Barley, flour-babyfood		1500026001
Grains		Barley, bran		1500027000
Grains		Buckwheat		1500065000
Grains		Corn, field, flour		1500120000
Grains		Corn, field, flour-babyfood		1500120001
Grains		Corn, field, meal		1500121000
Grains		Corn, field, bran		1500122000
Grains		Millet, grain		1500226000
Grains		Oat, bran		1500231000
Grains		Oat, flour		1500232000
Grains		Oat, flour-babyfood		1500232001
Grains		Oat, groats/rolled oats		1500233000
Grains		Oat, groats/rolled oats-babyfood		1500233001
Grains		Rice, white		1500323000
Grains		Rice, white-babyfood		1500323001
Grains		Rice, brown		1500324000
Grains		Rice, brown-babyfood		1500324001
Grains		Rice, flour		1500325000
Grains		Rice, flour-babyfood		1500325001
Grains		Rice, bran		1500326000
Grains		Rice, bran-babyfood		1500326001
Grains		Rye, grain		1500328000
Grains		Rye, flour		1500329000
Grains		Triticale, flour		1500381000
Grains		Wheat, grain		1500401000
Grains		Wheat, grain-babyfood		1500401001
Grains		Wheat, flour		1500402000
Grains		Wheat, flour-babyfood		1500402001
Grains		Wheat, germ		1500403000
Grains		Wheat, bran		1500404000
Grains		Wild rice		1500405000
Grains		Amaranth, grain		9500006000
Grains		Corn, pop		1500126000
Grains		Corn, field, starch		1500123000
Grains		Corn, field, starch-babyfood		1500123001
Citrus fruit, melons, and berries		Cantaloupe		901075000
Citrus fruit, melons, and berries		Honeydew melon		901187000
Citrus fruit, melons, and berries		Watermelon		901399000
Citrus fruit, melons, and berries		Citron		1001106000
Citrus fruit, melons, and berries		Citrus hybrids		1001107000
Citrus fruit, melons, and berries		Orange		1001240000
Citrus fruit, melons, and berries		Orange, peel		1001242000
Citrus fruit, melons, and berries		Tangerine		1001369000
Citrus fruit, melons, and berries		Kumquat		1002197000
Citrus fruit, melons, and berries		Lemon		1002199000
Citrus fruit, melons, and berries		Lemon, peel		1002201000
Citrus fruit, melons, and berries		Lime		1002206000
Citrus fruit, melons, and berries		Grapefruit		1003180000
Citrus fruit, melons, and berries		Blackberry		1301055000
Citrus fruit, melons, and berries		Boysenberry		1301058000
Citrus fruit, melons, and berries		Raspberry		1301320000
Citrus fruit, melons, and berries		Raspberry-babyfood		1301320001
Citrus fruit, melons, and berries		Blueberry		1302057000
Citrus fruit, melons, and berries		Blueberry-babyfood		1302057001
Citrus fruit, melons, and berries		Huckleberry		1302191000
Citrus fruit, melons, and berries		Mulberry		1303227000
Citrus fruit, melons, and berries		Kiwifruit, fuzzy		1304195000
Citrus fruit, melons, and berries		Cranberry		1307130000
Citrus fruit, melons, and berries		Cranberry-babyfood		1307130001
Citrus fruit, melons, and berries		Cranberry, dried		1307131000
Citrus fruit, melons, and berries		Strawberry		1307359000
Citrus fruit, melons, and berries		Strawberry-babyfood		1307359001
Citrus fruit, melons, and berries		Spanish lime		2401351000
Citrus fruit, melons, and berries		Gooseberry		1302174000
Other fruit		Passionfruit		2405252000
Other fruit		Apple, fruit with peel		1100007000
Other fruit		Apple, peeled fruit		1100008000
Other fruit		Apple, peeled fruit-babyfood		1100008001
Other fruit		Apple, dried		1100009000
Other fruit		Apple, dried-babyfood		1100009001
Other fruit		Apple, sauce		1100011000
Other fruit		Apple, sauce-babyfood		1100011001
Other fruit		Pear		1100266000
Other fruit		Pear-babyfood		1100266001
Other fruit		Pear, dried		1100267000
Other fruit		Quince		1100310000
Other fruit		Cherry		1201090000
Other fruit		Cherry-babyfood		1201090001
Other fruit		Apricot		1202012000
Other fruit		Apricot-babyfood		1202012001
Other fruit		Apricot, dried		1202013000
Other fruit		Nectarine		1202230000
Other fruit		Peach		1202260000
Other fruit		Peach-babyfood		1202260001
Other fruit		Peach, dried		1202261000
Other fruit		Plum		1203285000
Other fruit		Plum-babyfood		1203285001
Other fruit		Plum, prune, fresh		1203286000
Other fruit		Plum, prune, fresh-babyfood		1203286001
Other fruit		Plum, prune, dried		1203287000
Other fruit		Currant		1302136000
Other fruit		Currant, dried		1302137000
Other fruit		Grape		1304175000
Other fruit		Grape, raisin		1304178000
Other fruit		Rhubarb		2202322000
Other fruit		Fig		2302153000
Other fruit		Fig, dried		2302154000
Other fruit		Guava		2302183000
Other fruit		Starfruit		2302358000
Other fruit		Tamarind		2302368000
Other fruit		Date		2303141000
Other fruit		Lychee		2401211000
Other fruit		Banana		2402023000
Other fruit		Banana-babyfood		2402023001
Other fruit		Banana, dried		2402024000
Other fruit		Banana, dried-babyfood		2402024001
Other fruit		Mango		2402215000
Other fruit		Mango-babyfood		2402215001
Other fruit		Mango, dried		2402216000
Other fruit		Papaya		2402245000
Other fruit		Papaya, dried		2402246000
Other fruit		Persimmon		2402277000
Other fruit		Plantain		2402283000
Other fruit		Plantain, dried		2402284000
Other fruit		Pomegranate		2402289000
Other fruit		Breadfruit		2403060000
Other fruit		Pineapple		2403279000
Other fruit		Pineapple-babyfood		2403279001
Other fruit		Pineapple, dried		2403280000
Other fruit		Soursop		2403346000
Other fruit		Sugar apple		2403361000
Other fruit		Chayote, fruit		902088000
Fruit juice		Watermelon, juice		901400000
Fruit juice		Orange, juice		1001241000
Fruit juice		Orange, juice-babyfood		1001241001
Fruit juice		Tangerine, juice		1001370000
Fruit juice		Lemon, juice		1002200000
Fruit juice		Lemon, juice-babyfood		1002200001
Fruit juice		Lime, juice		1002207000
Fruit juice		Lime, juice-babyfood		1002207001
Fruit juice		Grapefruit, juice		1003181000
Fruit juice		Blackberry, juice		1301056000
Fruit juice		Blackberry, juice-babyfood		1301056001
Fruit juice		Raspberry, juice		1301321000
Fruit juice		Raspberry, juice-babyfood		1301321001
Fruit juice		Cranberry, juice		1307132000
Fruit juice		Cranberry, juice-babyfood		1307132001
Fruit juice		Strawberry, juice		1307360000
Fruit juice		Strawberry, juice-babyfood		1307360001
Fruit juice		Passionfruit, juice		2405253000
Fruit juice		Apple, juice		1100010000
Fruit juice		Apple, juice-babyfood		1100010001
Fruit juice		Pear, juice		1100268000
Fruit juice		Pear, juice-babyfood		1100268001
Fruit juice		Cherry, juice		1201091000
Fruit juice		Cherry, juice-babyfood		1201091001
Fruit juice		Apricot, juice		1202014000
Fruit juice		Apricot, juice-babyfood		1202014001
Fruit juice		Peach, juice		1202262000
Fruit juice		Peach, juice-babyfood		1202262001
Fruit juice		Plum, prune, juice		1203288000
Fruit juice		Plum, prune, juice-babyfood		1203288001
Fruit juice		Grape, juice		1304176000
Fruit juice		Grape, juice-babyfood		1304176001
Fruit juice		Mango, juice		2402217000
Fruit juice		Mango, juice-babyfood		2402217001
Fruit juice		Papaya, juice		2402247000
Fruit juice		Pomegranate, juice		2402290000
Fruit juice		Pineapple, juice		2403281000
Fruit juice		Pineapple, juice-babyfood		2403281001
Dark green vegetables		Chrysanthemum, garland		401104000
Dark green vegetables		Cilantro, leaves		401118000
Dark green vegetables		Dandelion, leaves		401138000
Dark green vegetables		Endive		401150000
Dark green vegetables		Parsley, leaves		401248000
Dark green vegetables		Spinach		401355000
Dark green vegetables		Spinach-babyfood		401355001
Dark green vegetables		Arugula		402018000
Dark green vegetables		Broccoli, Chinese		402062000
Dark green vegetables		Cabbage, Chinese, bok choy		402070000
Dark green vegetables		Collards		402117000
Dark green vegetables		Cress, garden		402133000
Dark green vegetables		Kale		402194000
Dark green vegetables		Mustard greens		402229000
Dark green vegetables		Turnip, greens		402389000
Dark green vegetables		Watercress		402398000
Dark green vegetables		Broccoli		500061000
Dark green vegetables		Broccoli-babyfood		500061001
Dark green vegetables		Cabbage, Chinese, napa		500071000
Dark green vegetables		Cabbage, Chinese, mustard		500072000
Dark green vegetables		Basil, fresh leaves		1901028000
Dark green vegetables		Basil, dried leaves		1901029000
Dark green vegetables		Basil, dried leaves-babyfood		1901029001
Dark green vegetables		Parsley, dried leaves		1901249000
Dark green vegetables		Parsley, dried leaves-babyfood		1901249001
Dark green vegetables		Belgium endive		9500054000
Dark green vegetables		Grape, leaves		9500177000
Dark green vegetables		Seaweed-babyfood		9500335001
Dark green vegetables		Amaranth, leafy		401005000
Dark green vegetables		Swiss chard		401367000
Dark green vegetables		Palm heart, leaves		2201243000
Dark green vegetables		Beet, garden, tops		200051000
Dark green vegetables		Chicory, tops		200101000
Dark green vegetables		Dasheen, leaves		200140000
Dark green vegetables		Lettuce, leaf		401205000
Dark green vegetables		Seaweed		9500335000
Red and orange vegetables		Tomato		801375000
Red and orange vegetables		Tomato-babyfood		801375001
Red and orange vegetables		Tomato, paste		801376000
Red and orange vegetables		Tomato, paste-babyfood		801376001
Red and orange vegetables		Tomato, puree		801377000
Red and orange vegetables		Tomato, puree-babyfood		801377001
Red and orange vegetables		Tomato, dried		801378000
Red and orange vegetables		Tomato, dried-babyfood		801378001
Red and orange vegetables		Tomato, juice		801379000
Red and orange vegetables		Beet, garden, roots		101050000
Red and orange vegetables		Beet, garden, roots-babyfood		101050001
Red and orange vegetables		Carrot		101078000
Red and orange vegetables		Carrot-babyfood		101078001
Red and orange vegetables		Carrot, juice		101079000
Red and orange vegetables		Sweet potato		103366000
Red and orange vegetables		Sweet potato-babyfood		103366001
Red and orange vegetables		Squash, winter		902357000
Red and orange vegetables		Squash, winter-babyfood		902357001
Red and orange vegetables		Pumpkin		902308000
Starchy vegetables		Potato, chips		103296000
Starchy vegetables		Potato, dry (granules/ flakes)		103297000
Starchy vegetables		Potato, dry (granules/ flakes)-babyfood		103297001
Starchy vegetables		Potato, flour		103298000
Starchy vegetables		Potato, flour-babyfood		103298001
Starchy vegetables		Potato, tuber, w/peel		103299000
Starchy vegetables		Potato, tuber, w/o peel		103300000
Starchy vegetables		Potato, tuber, w/o peel-babyfood		103300001
Starchy vegetables		Burdock		101067000
Starchy vegetables		Parsnip		101251000
Starchy vegetables		Parsnip-babyfood		101251001
Starchy vegetables		Cassava		103082000
Starchy vegetables		Cassava-babyfood		103082001
Starchy vegetables		Dasheen, corm		103139000
Starchy vegetables		Yam, true		103406000
Starchy vegetables		Corn, sweet		1500127000
Starchy vegetables		Corn, sweet-babyfood		1500127001
Starchy vegetables		Water chestnut		9500397000
Starchy vegetables		Tanier, corm		103371000
Starchy vegetables		Arrowroot, flour		103015000
Starchy vegetables		Chicory, roots		101100000
Other vegetables		Bean, snap, succulent		601043000
Other vegetables		Bean, snap, succulent-babyfood		601043001
Other vegetables		Garlic, bulb-babyfood		301165001
Other vegetables		Onion, bulb-babyfood		301237001
Other vegetables		Onion, bulb, dried		301238000
Other vegetables		Onion, bulb, dried-babyfood		301238001
Other vegetables		Shallot, bulb		301338000
Other vegetables		Onion, green		302239000
Other vegetables		Pepper, bell		802270000
Other vegetables		Pepper, bell, dried		802271000
Other vegetables		Pepper, bell, dried-babyfood		802271001
Other vegetables		Pepper, nonbell		802272000
Other vegetables		Pepper, nonbell-babyfood		802272001
Other vegetables		Pepper, nonbell, dried		802273000
Other vegetables		Squash, summer		902356000
Other vegetables		Squash, summer-babyfood		902356001
Other vegetables		Artichoke, globe		9500016000
Other vegetables		Avocado		2402020000
Other vegetables		Lettuce, head		401204000
Other vegetables		Celeriac		101084000
Other vegetables		Horseradish		101190000
Other vegetables		Radish, roots		101314000
Other vegetables		Radish, Oriental, roots		101316000
Other vegetables		Rutabaga		101327000
Other vegetables		Artichoke, Jerusalem		103017000
Other vegetables		Ginger		103166000
Other vegetables		Garlic, bulb		301165000
Other vegetables		Onion, bulb		301237000
Other vegetables		Leek		302198000
Other vegetables		Radicchio		401313000
Other vegetables		Brussels sprouts		500064000
Other vegetables		Cabbage		500069000
Other vegetables		Cauliflower		500083000
Other vegetables		Tomatillo		801374000
Other vegetables		Eggplant		802148000
Other vegetables		Okra		802234000
Other vegetables		Balsam pear		902021000
Other vegetables		Chinese waxgourd		902102000
Other vegetables		Cucumber		902135000
Other vegetables		Mushroom		2100228000
Other vegetables		Asparagus		2201019000
Other vegetables		Bamboo, shoots		2201022000
Other vegetables		Cactus		2201073000
Other vegetables		Fennel, Florence		2201152000
Other vegetables		Kohlrabi		2201196000
Other vegetables		Celery		2202085000
Other vegetables		Celery-babyfood		2202085001
Other vegetables		Celery, juice		2202086000
Other vegetables		Olive		2301235000
Other vegetables		Turnip, roots		101388000
Other vegetables		Ginger, dried		103167000
Other vegetables		Chive, fresh leaves		302103000
Vegetable and seed oils		Corn, field, oil		1500125000
Vegetable and seed oils		Corn, field, oil-babyfood		1500125001
Vegetable and seed oils		Flax seed, oil		2001163000
Vegetable and seed oils		Rapeseed, oil		2001319000
Vegetable and seed oils		Rapeseed, oil-babyfood		2001319001
Vegetable and seed oils		Sesame, oil		2001337000
Vegetable and seed oils		Safflower, oil		2002330000
Vegetable and seed oils		Safflower, oil-babyfood		2002330001
Vegetable and seed oils		Sunflower, oil		2002365000
Vegetable and seed oils		Sunflower, oil-babyfood		2002365001
Vegetable and seed oils		Cottonseed, oil		2003128000
Vegetable and seed oils		Cottonseed, oil-babyfood		2003128001
Vegetable and seed oils		Olive, oil		2301236000
Vegetable and seed oils		Peanut, oil		9500265000
Vegetable and seed oils		Almond, oil		1400004000
Vegetable and seed oils		Peppermint, oil		9500276000
Vegetable and seed oils		Soybean, oil		600350000
Vegetable and seed oils		Soybean, oil-babyfood		600350001
Tropical oils		Palm, oil		9500244000
Tropical oils		Palm, oil-babyfood		9500244001
Tropical oils		Coconut, oil		1400114000
Tropical oils		Coconut, oil-babyfood		1400114001
Sweeteners		Beet, sugar		101052000
Sweeteners		Beet, sugar-babyfood		101052001
Sweeteners		Beet, sugar, molasses		101053000
Sweeteners		Beet, sugar, molasses-babyfood		101053001
Sweeteners		Corn, field, syrup		1500124000
Sweeteners		Corn, field, syrup-babyfood		1500124001
Sweeteners		Sorghum, syrup		1500345000
Sweeteners		Honey		9500186000
Sweeteners		Honey-babyfood		9500186001
Sweeteners		Maple, sugar		9500218000
Sweeteners		Maple syrup		9500219000
Sweeteners		Sugarcane, sugar		9500362000
Sweeteners		Sugarcane, sugar-babyfood		9500362001
Sweeteners		Sugarcane, molasses		9500363000
Sweeteners		Sugarcane, molasses-babyfood		9500363001
Other foods		Milk, human		3700222501
Other foods		Alfalfa, seed		1800002000
Other foods		Coriander, seed		1902119000
Other foods		Dill, seed		1902143000
Other foods		Psyllium, seed		9500306000
Other foods		Turmeric		103387000
Other foods		Ginseng, dried		101168000
Other foods		Dillweed		401144000
Other foods		Coconut, meat		1400111000
Other foods		Coconut, meat-babyfood		1400111001
Other foods		Coconut, dried		1400112000
Other foods		Coconut, milk		1400113000
Other foods		Herbs, other		1901184000
Other foods		Herbs, other-babyfood		1901184001
Other foods		Marjoram		1901220000
Other foods		Marjoram-babyfood		1901220001
Other foods		Savory		1901334000
Other foods		Cinnamon		1902105000
Other foods		Cinnamon-babyfood		1902105001
Other foods		Pepper, black and white		1902274000
Other foods		Pepper, black and white-babyfood		1902274001
Other foods		Spices, other		1902354000
Other foods		Spices, other-babyfood		1902354001
Other foods		Water, direct, tap		8601100000
Other foods		Water, direct, bottled		8601200000
Other foods		Water, indirect, all sources		8602000000
Other foods		Cocoa bean, chocolate		9500109000
Other foods		Cocoa bean, powder		9500110000
Other foods		Coffee, roasted bean		9500115000
Other foods		Coffee, instant		9500116000
Other foods		Bee pollen		9500186100
Other foods		Peppermint		9500275000
Other foods		Tea, dried		9500372000
Other foods		Tea, instant		9500373000
Other foods		Vinegar		9500390000
Other foods		Grape, wine and sherry		1304179000
Other foods		Hop		9500188000
