# Supplementary material for: Diet Sustainability Analyses Can Be Improved With Updates to the Food Commodity Intake Database
Source: Front Nutr. 2022 Jun 27;9:868485. doi: 10.3389/fnut.2022.868485 (PMC9271970; doi:10.3389/fnut.2022.868485)
Supplement: Supplementary file 3 [file Table_3.XLSX]

## Sheet: Supp. Table 3
Supplemental Table 3: Annual per capita food intake among US adults from 2001-2018 comparing updated and non-updated Food Commodity Intake Database (FCID)
Food category		Year		Not updated, mean grams (95% CI)			Updated, mean grams (95% CI)			Difference (%)
Total		2001-2002		2331.67	(2277-2386.3)
Total		2003-2004		2324.33	(2276.5-2372.1)
Total		2005-2006		3396.54	(3290.4-3502.6)
Total		2007-2008		3301.61	(3218.6-3384.6)
Total		2009-2010		3339.64	(3273.4-3405.8)
Total		2011-2012		3279.26	(3154.6-3403.9)		3443.38	(3324.8-3561.9)		5.00483
Total		2013-2014		2903.54	(2810.7-2996.4)		3331.65	(3244.5-3418.8)		14.7443
Total		2015-2016		2858.44	(2751.5-2965.3)		3451.98	(3356.5-3547.5)		20.7645
Total		2017-2018		2768.46	(2662.4-2874.5)		3391.58	(3293.9-3489.3)		22.5079
Dairy		2001-2002		244.796	(229.2-260.4)
Dairy		2003-2004		218.801	(199.3-238.3)
Dairy		2005-2006		225.08	(208-242.2)
Dairy		2007-2008		212.248	(193.9-230.6)
Dairy		2009-2010		222.453	(212.4-232.5)
Dairy		2011-2012		183.187	(167.8-198.6)		197.537	(182.9-212.2)		7.83317
Dairy		2013-2014		157.847	(148.2-167.4)		192.13	(182.3-202)		21.7191
Dairy		2015-2016		136.588	(123.8-149.4)		184.887	(172.9-196.9)		35.3608
Dairy		2017-2018		119.66	(107.3-132)		171.04	(158.7-183.4)		42.938
Beef		2001-2002		70.4895	(66.6-74.4)
Beef		2003-2004		72.8766	(69.3-76.5)
Beef		2005-2006		74.2184	(71.8-76.6)
Beef		2007-2008		71.4659	(67.6-75.3)
Beef		2009-2010		69.0666	(64.7-73.4)
Beef		2011-2012		62.4574	(57.4-67.6)		71.1374	(65.3-77)		13.8974
Beef		2013-2014		56.8817	(53.8-60)		66.6288	(62.8-70.5)		17.1356
Beef		2015-2016		45.7032	(41.7-49.7)		69.5976	(64.9-74.3)		52.2817
Beef		2017-2018		43.1532	(39.7-46.6)		71.0177	(65.6-76.5)		64.5712
Pork		2001-2002		28.2774	(25.3-31.3)
Pork		2003-2004		27.9081	(25-30.8)
Pork		2005-2006		28.1267	(25.8-30.5)
Pork		2007-2008		28.4601	(25.7-31.2)
Pork		2009-2010		29.4411	(26.8-32)
Pork		2011-2012		21.9596	(19.4-24.5)		25.4153	(22.6-28.3)		15.7366
Pork		2013-2014		23.4993	(21.7-25.3)		27.459	(25.3-29.6)		16.8502
Pork		2015-2016		23.6742	(21-26.4)		29.0888	(26.3-31.8)		22.8713
Pork		2017-2018		22.3987	(19.9-24.9)		27.427	(24.9-30)		22.4489
Other meat		2001-2002		1.42552	(0.5-2.3)
Other meat		2003-2004		1.30631	(0.7-1.9)
Other meat		2005-2006		1.72231	(0.7-2.8)
Other meat		2007-2008		1.57997	(0.9-2.2)
Other meat		2009-2010		1.23421	(0.8-1.7)
Other meat		2011-2012		1.11077	(0.6-1.6)		1.11654	(0.6-1.6)		0.519106
Other meat		2013-2014		1.03489	(0.5-1.6)		1.0685	(0.5-1.6)		3.24771
Other meat		2015-2016		1.87955	(0.9-2.8)		1.89594	(1-2.8)		0.871631
Other meat		2017-2018		1.03524	(0.6-1.5)		1.05472	(0.6-1.5)		1.88191
Poultry		2001-2002		51.1428	(47.8-54.5)
Poultry		2003-2004		52.5324	(48.9-56.1)
Poultry		2005-2006		55.7273	(51-60.4)
Poultry		2007-2008		58.2682	(53.2-63.3)
Poultry		2009-2010		57.5585	(53.6-61.5)
Poultry		2011-2012		51.3473	(47-55.7)		59.6508	(54.8-64.5)		16.1713
Poultry		2013-2014		52.6597	(48.1-57.3)		64.6815	(59.6-69.7)		22.8292
Poultry		2015-2016		27.2497	(23.7-30.8)		67.3952	(62-72.8)		147.324
Poultry		2017-2018		26.9563	(23.5-30.4)		66.8958	(61.8-72)		148.164
Seafood		2001-2002		14.1098	(11.6-16.6)
Seafood		2003-2004		14.8686	(11.9-17.8)
Seafood		2005-2006		17.1315	(14-20.2)
Seafood		2007-2008		15.363	(13.2-17.5)
Seafood		2009-2010		19.4835	(16.1-22.8)
Seafood		2011-2012		12.9707	(10.5-15.5)		15.9629	(12.7-19.2)		23.0693
Seafood		2013-2014		14.2278	(10.1-18.3)		19.2677	(14.8-23.8)		35.4234
Seafood		2015-2016		12.0361	(9.8-14.3)		16.4565	(12.5-20.4)		36.7267
Seafood		2017-2018		12.7665	(10.1-15.4)		16.6372	(13.8-19.5)		30.319
Eggs		2001-2002		23.4947	(22.3-24.7)
Eggs		2003-2004		24.0713	(22.1-26)
Eggs		2005-2006		23.8307	(22.6-25)
Eggs		2007-2008		25.1319	(23.4-26.9)
Eggs		2009-2010		24.0872	(22.1-26.1)
Eggs		2011-2012		7.45065	(6.6-8.3)		24.2677	(22.5-26)		225.713
Eggs		2013-2014		8.14396	(7.3-9)		26.4645	(24.6-28.3)		224.959
Eggs		2015-2016		7.03412	(5.7-8.3)		29.8475	(27.2-32.5)		324.324
Eggs		2017-2018		7.34525	(6.2-8.5)		29.0997	(26.6-31.6)		296.171
Nuts and seeds		2001-2002		6.05528	(4.9-7.2)
Nuts and seeds		2003-2004		7.52517	(6.4-8.7)
Nuts and seeds		2005-2006		8.09828	(7.3-8.9)
Nuts and seeds		2007-2008		7.21684	(5.9-8.6)
Nuts and seeds		2009-2010		8.22345	(7.6-8.9)
Nuts and seeds		2011-2012		9.22937	(7.8-10.7)		9.52519	(8-11)		3.20516
Nuts and seeds		2013-2014		8.59684	(7.2-10)		10.1374	(8.5-11.7)		17.9202
Nuts and seeds		2015-2016		6.29575	(5.1-7.5)		10.2164	(8.3-12.1)		62.274
Nuts and seeds		2017-2018		6.18543	(4.6-7.8)		9.51998	(7.7-11.3)		53.9097
Legumes		2001-2002		21.1436	(19.1-23.2)
Legumes		2003-2004		23.0041	(18.9-27.1)
Legumes		2005-2006		22.4676	(19.9-25.1)
Legumes		2007-2008		21.7314	(18.6-24.8)
Legumes		2009-2010		22.6578	(20.2-25.1)
Legumes		2011-2012		22.4483	(20.1-24.8)		26.7879	(23.8-29.8)		19.3315
Legumes		2013-2014		15.0314	(13.4-16.7)		26.2717	(22.8-29.7)		74.7786
Legumes		2015-2016		16.4408	(13.7-19.2)		29.6784	(26.2-33.2)		80.5168
Legumes		2017-2018		12.0121	(9.4-14.6)		26.5917	(23.1-30.1)		121.374
Grains		2001-2002		297.575	(269.5-325.6)
Grains		2003-2004		308.218	(282.7-333.8)
Grains		2005-2006		335.142	(298.4-371.8)
Grains		2007-2008		321.157	(300.1-342.2)
Grains		2009-2010		334.965	(311.2-358.7)
Grains		2011-2012		310.439	(272.7-348.2)		333.808	(296.9-370.7)		7.52799
Grains		2013-2014		268.678	(238.3-299.1)		312.049	(282.8-341.3)		16.1425
Grains		2015-2016		232.789	(213.7-251.8)		299.27	(280.5-318)		28.5582
Grains		2017-2018		205.956	(177.9-234)		279.102	(253.3-304.9)		35.5152
Citrus fruit, melons, and berries		2001-2002		24.2329	(19.9-28.6)
Citrus fruit, melons, and berries		2003-2004		19.8654	(14.8-25)
Citrus fruit, melons, and berries		2005-2006		24.0702	(19.8-28.4)
Citrus fruit, melons, and berries		2007-2008		25.0606	(19-31.1)
Citrus fruit, melons, and berries		2009-2010		28.7936	(25.7-31.9)
Citrus fruit, melons, and berries		2011-2012		24.7995	(19.4-30.2)		24.9027	(19.5-30.3)		0.415746
Citrus fruit, melons, and berries		2013-2014		24.7917	(21.4-28.2)		27.4641	(23.9-31.1)		10.7794
Citrus fruit, melons, and berries		2015-2016		27.571	(21.2-34)		30.543	(23.8-37.3)		10.7794
Citrus fruit, melons, and berries		2017-2018		27.1466	(22.3-32)		32.1392	(26.9-37.4)		18.3912
Other fruit		2001-2002		54.4086	(48.6-60.2)
Other fruit		2003-2004		50.0928	(42.9-57.3)
Other fruit		2005-2006		49.811	(44.4-55.2)
Other fruit		2007-2008		60.141	(52.3-68)
Other fruit		2009-2010		66.507	(61-72)
Other fruit		2011-2012		59.4275	(54.6-64.3)		59.7725	(54.9-64.6)		0.580498
Other fruit		2013-2014		51.7967	(46.9-56.7)		54.9589	(49.6-60.3)		6.10508
Other fruit		2015-2016		52.0323	(45.5-58.6)		55.5873	(48.6-62.6)		6.83237
Other fruit		2017-2018		48.7031	(42.9-54.5)		52.5582	(46.6-58.5)		7.91551
Fruit juice		2001-2002		113.11	(98.8-127.4)
Fruit juice		2003-2004		105.314	(88.2-122.4)
Fruit juice		2005-2006		99.8854	(88.3-111.4)
Fruit juice		2007-2008		90.7608	(80.2-101.3)
Fruit juice		2009-2010		99.8341	(93.4-106.3)
Fruit juice		2011-2012		85.3047	(68.4-102.2)		85.4418	(68.5-102.4)		0.160776
Fruit juice		2013-2014		64.8583	(59.3-70.4)		72.5803	(66.8-78.4)		11.9059
Fruit juice		2015-2016		64.3135	(57.2-71.5)		73.538	(66.4-80.7)		14.3431
Fruit juice		2017-2018		52.8681	(46.2-59.6)		63.9399	(57-70.9)		20.9422
Dark green vegetables		2001-2002		15.1761	(12.4-18)
Dark green vegetables		2003-2004		12.0696	(10.4-13.8)
Dark green vegetables		2005-2006		13.0141	(11-15)
Dark green vegetables		2007-2008		13.8303	(11.5-16.2)
Dark green vegetables		2009-2010		15.8149	(13.6-18)
Dark green vegetables		2011-2012		17.7817	(14.3-21.2)		18.1725	(14.7-21.6)		2.19774
Dark green vegetables		2013-2014		14.1722	(12.3-16)		17.7076	(15.4-20)		24.9462
Dark green vegetables		2015-2016		13.9691	(10.8-17.1)		17.6518	(13.9-21.4)		26.3632
Dark green vegetables		2017-2018		12.5432	(9.1-15.9)		16.6053	(13-20.2)		32.3852
Red and orange vegetables		2001-2002		67.8263	(62.5-73.2)
Red and orange vegetables		2003-2004		66.5202	(60.5-72.6)
Red and orange vegetables		2005-2006		67.4656	(62.3-72.6)
Red and orange vegetables		2007-2008		66.7653	(62.3-71.3)
Red and orange vegetables		2009-2010		68.202	(62.8-73.6)
Red and orange vegetables		2011-2012		66.0648	(60-72.1)		69.7526	(63.7-75.8)		5.58218
Red and orange vegetables		2013-2014		57.1393	(53.6-60.7)		65.0786	(60.4-69.7)		13.8945
Red and orange vegetables		2015-2016		47.0785	(43.2-50.9)		65.1437	(60.2-70.1)		38.3726
Red and orange vegetables		2017-2018		44.8576	(39.4-50.3)		67.6031	(62.1-73.1)		50.7059
Starchy vegetables		2001-2002		49.9044	(46.8-53)
Starchy vegetables		2003-2004		47.0274	(42.9-51.1)
Starchy vegetables		2005-2006		45.5056	(40.2-50.8)
Starchy vegetables		2007-2008		48.6478	(43.1-54.2)
Starchy vegetables		2009-2010		47.7638	(45.1-50.5)
Starchy vegetables		2011-2012		41.0431	(37.1-45)		41.7581	(37.3-46.2)		1.74207
Starchy vegetables		2013-2014		34.8974	(31.9-37.9)		40.4081	(36.8-44)		15.7912
Starchy vegetables		2015-2016		20.6741	(17.9-23.4)		41.282	(37-45.5)		99.6798
Starchy vegetables		2017-2018		19.7401	(16.8-22.6)		39.4537	(36.1-42.8)		99.8655
Other vegetables		2001-2002		69.8638	(64.3-75.4)
Other vegetables		2003-2004		71.2332	(67.4-75.1)
Other vegetables		2005-2006		70.7674	(65.8-75.7)
Other vegetables		2007-2008		68.9559	(63-74.9)
Other vegetables		2009-2010		74.614	(67.8-81.4)
Other vegetables		2011-2012		68.1033	(61.8-74.4)		73.2241	(67-79.4)		7.51925
Other vegetables		2013-2014		54.1477	(50.8-57.5)		66.9835	(63.6-70.4)		23.7051
Other vegetables		2015-2016		50.6679	(47.4-54)		71.0255	(66.6-75.4)		40.1785
Other vegetables		2017-2018		49.8253	(45.8-53.8)		69.4718	(64.6-74.3)		39.4309
Vegetable and seed oils		2001-2002		32.8576	(32.3-33.5)
Vegetable and seed oils		2003-2004		33.6949	(32.8-34.6)
Vegetable and seed oils		2005-2006		33.7443	(32.6-34.9)
Vegetable and seed oils		2007-2008		33.0601	(32.3-33.8)
Vegetable and seed oils		2009-2010		31.5938	(30.5-32.7)
Vegetable and seed oils		2011-2012		29.0499	(28.3-29.8)		33.2621	(32.4-34.1)		14.4998
Vegetable and seed oils		2013-2014		29.0227	(27.9-30.1)		34.6435	(33.7-35.6)		19.3669
Vegetable and seed oils		2015-2016		21.0239	(20-22.1)		33.8005	(32.5-35.1)		60.7716
Vegetable and seed oils		2017-2018		22.3717	(21.3-23.4)		35.4244	(34.1-36.8)		58.3448
Tropical oils		2001-2002		0.526732	(0.4-0.7)
Tropical oils		2003-2004		0.535651	(0.4-0.7)
Tropical oils		2005-2006		0.462129	(0.3-0.6)
Tropical oils		2007-2008		0.820421	(0.6-1)
Tropical oils		2009-2010		1.17043	(0.8-1.6)
Tropical oils		2011-2012		0.72181	(0.5-1)		0.87105	(0.6-1.2)		20.6759
Tropical oils		2013-2014		0.531581	(0.4-0.7)		1.11168	(0.4-1.9)		109.127
Tropical oils		2015-2016		0.646255	(0.5-0.8)		0.90604	(0.7-1.1)		40.1985
Tropical oils		2017-2018		0.519021	(0.1-0.9)		0.845912	(0.4-1.3)		62.9823
Sweeteners		2001-2002		458.569	(418.3-498.8)
Sweeteners		2003-2004		479.725	(440.1-519.4)
Sweeteners		2005-2006		423.987	(397.9-450.1)
Sweeteners		2007-2008		447.766	(390.5-505)
Sweeteners		2009-2010		407.442	(385.5-429.4)
Sweeteners		2011-2012		355.723	(331.8-379.6)		405.226	(383.1-427.4)		13.9162
Sweeteners		2013-2014		314.853	(290.6-339.1)		376.312	(347.8-404.9)		19.5198
Sweeteners		2015-2016		279.834	(258.9-300.7)		345.927	(320.5-371.4)		23.6187
Sweeteners		2017-2018		284.436	(260.6-308.3)		351.9	(325.3-378.5)		23.7186
Other foods		2001-2002		686.684	(642.9-730.4)
Other foods		2003-2004		687.137	(652.1-722.1)
Other foods		2005-2006		1776.28	(1665.7-1886.8)
Other foods		2007-2008		1683.18	(1592.9-1773.4)
Other foods		2009-2010		1708.73	(1635.1-1782.4)
Other foods		2011-2012		1848.64	(1754.3-1943)		1865.78	(1772.8-1958.7)		0.927594
Other foods		2013-2014		1650.73	(1569.2-1732.2)		1828.24	(1749.3-1907.2)		10.7535
Other foods		2015-2016		1770.94	(1673.7-1868.2)		1978.24	(1888.5-2068)		11.7059
Other foods		2017-2018		1747.98	(1665.7-1830.3)		1963.25	(1885.8-2040.7)		12.3156
