# Supplementary material for: Diet Sustainability Analyses Can Be Improved With Updates to the Food Commodity Intake Database
Source: Front Nutr. 2022 Jun 27;9:868485. doi: 10.3389/fnut.2022.868485 (PMC9271970; doi:10.3389/fnut.2022.868485)
Supplement: Supplementary file 4 [file Table_4.xlsx]

## Sheet: Supp. Table 4
Supplemental Table 4: Data sources for diet sustainability analyses
Data source		Data availability	Content	Coverage	File formats	Hosting institution
Food and nutrition
	National Health and Nutrition Examination Survey (NHANES)	1971-75, 1976-80, 1982-84, 1988-94, 1999-2018 (continuous)	Dietary data, health behaviors, anthropometric measurements, laboratory tests, and demographics	1971-1994: 16,000-40,000 respondents per period; 1999-2018: ~5,000 respondents per year, >4,600 foods	SAS export files (.xpt)	US Department of Health and Human Services, Centers for Disease Control and Prevention, National Center for Health Statistics
	FoodData Central (FDC)	NA	Nutrient contents for database foods	>8,000 foods and ~150 nutrients and food components	Comma separated values (.csv) and Microsoft Access (.accdb)	US Department of Agriculture, Agricultural Research Service
	Loss-adjusted Food Availability (LAFA)	1970-2019	Food availability data, and loss and waste rates.	~200 commodities	Microsoft Excel (.xlsx)	US Department of Agriculture, Economic Research Service
Food composition
	Food and Nutrient Database for Dietary Studies (FNDDS)	2001-2018	Coding structure and recipes for NHANES foods	Nine primary food categories and 65 subcategories	Complete data provided as executable files for SAS (sas.exe) and Microsoft Access (access.exe). Some data are provided in Microsoft Excel files (.xlsx)	US Department of Agriculture, Agricultural Research Service, Food Surveys Research Group
	Food Patterns Equivalents Database (FPED) and Food Patterns Equivalents Ingredients Database (FPID)1	1999-2018	Conversion factors to estimate foods groups from NHANES foods	Nine primary food categories and 37 subcategories	Microsoft Excel (.xls), new for 2017-2018; Microsoft Access executable files (access.exe); SAS executable files (SAS.exe)	US Department of Agriculture, Agricultural Research Service, Food Surveys Research Group
	Food Commodity Intake Database (FCID)	2001-2010	Recipes for NHANES foods; conversion from NHANES foods to agricultural commodities	~500 commodities	Comma separated values (.csv)	US Environmental Protection Agency, Office of Pesticide Programs
	Food Intake Converted to Retail Commodities Database (FICRCD)	1994-2008	Conversion from NHANES foods to agricultural commodities	65 commodities	SAS export (.xpt), Microsoft Access executable files (access.exe)	US Department of Agriculture, Food Surveys Research Group
Economic
	Center for Nutrition Policy and Promotion Prices Database (CNPP Prices Database)	2001-2004	Food prices for NHANES foods	>4,600 foods	Microsoft Excel (.xlsx)	US Department of Agriculture, Food and Nutrition Service
	Purchase-to-Plate Price Tool	Not publicly available as of this writing	Food prices for NHANES foods	~4,600 foods	Microsoft Excel (.xlsx), possibly others	US Department of Agriculture, Economic Research Service
	Consumer Price Index	1913-2021	Average change in consumer prices	~15 food groups	Microsoft Excel (.xlsx)	US Department of Labor, Bureau of Labor Statistics, Division of Consumer Prices and Price Indexes
	National Household Food Acquisition and Purchase Survey (FoodAPS)	2013	Dietary data, health behaviors, and demographics	>4,800 respondents	SAS (.sas), Stata (.dta), comma-separated values (.csv)	US Department of Agriculture, Economic Research Service
Agriculture and environment
	Census of Agriculture	1840-2017	Characteristics of farms, ranches, and their operators	~2 million farms and ranches	Comma-separated values (.csv)	US Department of Agriculture, National Agricultural Statistics Service
	Agricultural Surveys	1850-2021	Characteristics of farms, ranches, and their operators	Up to 81,000 farms and ranches	Comma-separated values (.csv)	US Department of Agriculture, National Agricultural Statistics Service
	Irrigation and Water Management Surveys	2013 and 2018	Irrigation water application rates	~35,000 farmers and ranchers per five-year period	Comma-separated values (.csv)	US Department of Agriculture, National Agricultural Statistics Service
	Database of Food Impacts on the Environment for Linking to Diets (dataFIELD)	2001-2010	Greenhouse gas emissions and cumulative energy demand	~500 commodities	Microsoft Excel (.xlsx)	University of Michigan, Center for Sustainable Systems
Reproduced with permission (CC BY 4.0 license) from Conrad et al. (2021). Data integration for diet sustainability analyses. Sustainability, 13: 8082.
1Includes MyPyramid Equivalents Database (MPED) that applies to NHANES 1999-2002. Does not include MPED that applies to the Continuing Survey of Food Intake by Individuals (CSFII) 1994-1996 and 1998.
